# Supplementary material for: Chitin Biodegradation by Lytic Polysaccharide Monooxygenases from Streptomyces coelicolor In Vitro and In Vivo
Source: Int J Mol Sci. 2022 Dec 23;24(1):275. doi: 10.3390/ijms24010275 (PMC9820598; doi:10.3390/ijms24010275)
Supplement: Supplementary file 1 [file ijms-24-00275-s001.zip]

Archive with 1 entries (1 files):
- ijms-2110418-supplementary.pdf
